# Supplementary material for: Uncovering the Neural Correlates of Anhedonia Subtypes in Major Depressive Disorder: Implications for Intervention Strategies
Source: Biomedicines. 2023 Nov 24;11(12):3138. doi: 10.3390/biomedicines11123138 (PMC10740577; doi:10.3390/biomedicines11123138)
Supplement: Supplementary file 1 [file biomedicines-11-03138-s001.zip]

Archive with 1 entries (1 files):
- biomedicines-2646002-supplementary.pdf
